# Supplementary material for: A Single Dose of the Deactivated Rabies-Virus Vectored COVID-19 Vaccine, CORAVAX, Is Highly Efficacious and Alleviates Lung Inflammation in the Hamster Model
Source: Viruses. 2022 May 24;14(6):1126. doi: 10.3390/v14061126 (PMC9229041; doi:10.3390/v14061126)
Supplement: Supplementary file 1 [file viruses-14-01126-s001.zip]

Archive with 1 entries (1 files):
- viruses-1670362-SI.pdf
